# Supplementary material for: Multimodal Assessment of the Pulse Rate Variability Analysis Module of a Photoplethysmography-Based Telemedicine System
Source: Sensors (Basel). 2021 Aug 18;21(16):5544. doi: 10.3390/s21165544 (PMC8401087; doi:10.3390/s21165544)
Supplement: Supplementary file 1 [file sensors-21-05544-s001.zip]

Archive with 1 entries (1 files):
- sensors-1302188-supplementary.pdf
